# Supplementary material for: P32-specific CAR T cells with dual antitumor and antiangiogenic therapeutic potential in gliomas
Source: Nat Commun. 2021 Jun 14;12:3615. doi: 10.1038/s41467-021-23817-2 (PMC8203650; doi:10.1038/s41467-021-23817-2)
Supplement: Supplementary file 4 — Source Data [file 41467_2021_23817_MOESM4_ESM.xlsx]

## Sheet: figure1a
	P32 fluorescence (a.u)
	NBT	GII	GIII	GIV
	4522	13996	17370	21618
	8812	12566	21731	22353
	6514	19721	14724	24258
	5968	13040	14416	23010
	9567		9763	22254
	8869

## Sheet: Figure 2d
	% of CD4 / CD8 cells in mouse CAR T P32
		UT				p32
	CD4	25.61	28.7	30.3	15.8	12.84	15.6	11.21	16.43
	CD8	67.68	66.21	61.5	79.4	79.55	80.2	83.45	76.27

## Sheet: Figure 2e
	% of CD4 / CD8 cells in human CAR T P32
		UT				p32
	CD4	69.3	55.8	27.09	35.12	61.45	51.1	26.26	41.3
	CD8	28.5	39.42	64.59	53.89	34.75	42.63	66.06	52.15

## Sheet: Figure 2f
	% of CD25 positive cells im mouse lymphocytes
mUT	98.4	98	99.8	98.99
mSP6	98.3	98	97.7	99.1
mp32	99.13	99.8	99.7	98.5

## Sheet: figure2g
			% of CD25 positive cells im human lymphocytes
			Donor	UT	P32
			D#1	97.7	95.4
			D#2	96.7	93.5
			D#3	96.27	95.13
			D#4	90.14	90.8

## Sheet: figure 2h
	exhausion markers in mouse
		%LAG3 positive cells
	UT	4.5	3.6	3
	SP6	5.1	2.3	4.7
	P32	2.1	4.4	5.1
		%PD-1 positive cells
	UT	3.2	4.3	3.7
	SP6	5	4.3	3.9
	P32	3.9	4.7	3.1

## Sheet: Figure 2i
	exhausion markers in human
	%LAG3 positive cells
	D#1	D#2	D#3
	21.15	13.82	10.6
	20.75	18.5	12
	%PD-1 positive cells
	D#1	D#2	D#3
	23.09	20.12	25
	17.56	19.9	15.63

## Sheet: figure2j
		memory in human CD8 cells
		UT				CART P32
		D#1	D#2	D#3	D#4	D#1	D#2	D#3	D#4
	Tcm	3.43	8.95	13.56	14	3.9	2.02	11.17	13.08
	Tscm	60.83	60.21	59.61	63.89	64.64	37.2	59.61	54.03
	Teff	5.72	10.75	6.43	3.21	12.53	23.7	15.05	11.77
	Tem	30.02	20.09	20.4	18.9	37.07	18.91	14.03	21.12
		memory in human CD4 cells
		UT				CART P32
		D#1	D#2	D#3	D#4	D#1	D#2	D#3	D#4
	Tcm	20.9	15.3	28.7	35.6	23.56	14.72	31.71	30.55
	Tscm	40.7	37.6	52.1	16.07	38.66	49.08	55.7	16.28
	Teff	3.8	7.8	6.1	4.7	3.9	10.87	6.21	6.75
	Tem	34.6	39.3	13.1	43.63	16.76	58.13	23.42	13.61

## Sheet: figure 3a
	LDH assay with AFF cells
	effector to tumor ratio	AFF P32KD - SP6			AFF P32KD - P32			AFF - SP6			AFF - P32
	1:1	3.07745	2.18278	-0.28716	0.497951	-0.8321	1.22083	6.04622	2.65641	1.4577	18.6602	20.8193	17.219
	5:1	4.0071	-1.99289	2.73727	1.44256	-1.45778	2.87478	8.03298	5.65733	3.4665	21.5384	25.2926	20.3612
	10:1	4.61831	3.00282	5.32113	2.50898	2.68273	4.79227	9.92421	7.9657	10.9445	31.7269	29.8323	33.9289
	20:1	4.97307	2.98829	3.87772	4.29133	6.92772	5.0102	13.0858	18.9879	13.8377	47.6464	39.2824	49.5758
	40:1	11.3876	9.12836	6.99788	8.15311	4.26291	10.6352	16.9638	19.5645	15.5033	74.7071	69.284	66.2873
	LDH assay with 005 cells
	effector to tumor ratio	005 P32KD - SP6			005 P32KD - P32			005 - SP6			005 - P32
	1:1	3.25784	-0.714286	-2.28223	3.3101	4.04181	2.78746	3.20475	3.15045	0.718326	26.612	31.6459	21.888
	5:1	7.22997	0.33101	1.16725	3.57143	1.6899	5.2439	3.26357	5.07353	3.6595	27.1776	25.5373	29.5192
	10:1	4.40767	6.70732	5.70838	17.6829	13.6829	4.19861	3.38914	3.26244	3.0905	34.3326	35.5204	33.0882
	20:1	11.9338	10.5749	16.0453	18.885	16.2718	19.6516	15.7127	14.0837	11.1538	49.1968	45.9502	46.2783
	40:1	14.8432	17.7352	18.9895	20.9626	21.9686	19.4948	20.9276	18.1561	15.5656	67.8167	68.2127	69.2127

## Sheet: figure 3d
	INFgamma levels , AFF cells
P32	1276.83	1303.69	1052.35
SP6	0.45674	22.3497	3.25423
P32 KD	19.9841	8.97726	27.7891
SP6 KD	5.08225	6.64279	12.5657
	INFgamma levels , 005 cells
P32	600.387	587.493	614.124
SP6	0.380911	2.32645	12.3476
P32 KD	0.342401	8.64872	6.413
SP6 KD	14.1899	68.8574	2.09866

[truncated: 31 more sheets: Figure3e, FIgure3g, Figure4a, Figure4b, figure4c, Figure4e, figure4f, Figure4g, Figure4h, figure5b, figure5c, figure5e, Rembrandt data GlioVis, CCGA data GlioVis, sup fig1a, Sup fig1b, sup fig1c, sup fig1d, sup fig1e, supp figure4c …]
